# Supplementary material for: Do saki monkeys possess a grooming claw?
Source: Primate Biol. 2020 Sep 15;7(2):19–23. doi: 10.5194/pb-7-19-2020 (PMC7513581; doi:10.5194/pb-7-19-2020)
Supplement: The supplement related to this article is available online at: https://doi.org/10.5194/pb-7-19-2020-supplement. [file pb-7-19-supplement.zip]

Archive with 4 entries (4 files):
- Supplementary Table S2. Nail measurements.xlsx
- pb-7-19-2020-supplement-title-page.pdf
- Supplementary Figures S1 and S2.pdf
- Supplementary Table S1. Museum specimens.pdf
