# Supplementary material for: Do saki monkeys possess a grooming claw?
Source: Primate Biol. 2020 Sep 15;7(2):19–23. doi: 10.5194/pb-7-19-2020 (PMC7513581; doi:10.5194/pb-7-19-2020)
Supplement: The supplement related to this article is available online at: https://doi.org/10.5194/pb-7-19-2020-supplement. [file pb-7-19-supplement.zip › Supplementary Table S2. Nail measurements.xlsx]

## Sheet: Table 1
Species	Specimen	Foot	Digit	Length [mm]	Width [mm]	Width/Length
Pithecia aequatorialis	ZFMK_Mam_81.1818	L	2	7.06	2.93	0.415014
		L	3	7.26	3.16	0.435262
		L	4	6.46	2.66	0.411765
		L	5	7.66	2.42	0.315927
		R	2	7.9	1.7	0.21519
		R	3	11	2.92	0.265455
		R	4	9.45	2.99	0.316402
		R	5	8.77	2.23	0.254276
Pithecia irrorata	ZFMK_Mam_75.108	L	2	7.8	2.47	0.316667
		L	3	6.64	2.74	0.412651
		L	4	missing
		L	5	missing
		R	2	7.08	2.61	0.368644
		R	3	5.92	2.78	0.469595
		R	4	6.74	2.62	0.388724
		R	5	7.78	2.24	0.287918
Pithecia monachus	ZMB_Mam_5918	L	2	7.13	3.02	0.423562
		L	3	7.33	2.68	0.365621
		L	4	7.49	2.87	0.383178
		L	5	missing
		R	2	7.19	3.04	0.422809
		R	3	7.07	2.79	0.394625
		R	4	7.57	2.86	0.377807
		R	5	6.18	2.68	0.433657
Pithecia monachus	ZMB_Mam_11890	L	2	6.71	1.83	0.272727
		L	3	7.56	1.84	0.243386
		L	4	7.17	1.83	0.25523
		L	5	7.47	1.56	0.208835
		R	2	7.3	1.9	0.260274
		R	3	7.38	1.81	0.245257
		R	4	7.33	1.98	0.270123
		R	5	6.67	1.58	0.236882
Pithecia monachus	ZMB_Mam_16495	L	2	7.48	2.75	0.367647
		L	3	6.98	2.78	0.398281
		L	4	7.33	2.8	0.381992
		L	5	9.49	2.33	0.245522
		R	2	6.88	1.88	0.273256
		R	3	9.31	2.65	0.28464
		R	4	8.57	2.71	0.316219
		R	5	5.85	1.75	0.299145
Pithecia monachus	ZMB_Mam_33939	L	2	missing
		L	3	missing
		L	4	missing
		L	5	missing
		R	2	7.48	2.71	0.362299
		R	3	7.65	2.45	0.320261
		R	4	7.64	2.49	0.325916
		R	5	7.98	2.24	0.280702
Pithecia monachus	ZMB_Mam_35308	L	2	8.31	2.61	0.314079
		L	3	8.29	2.87	0.3462
		L	4	7.22	2.87	0.397507
		L	5	7.97	2.44	0.306148
		R	2	7.71	2.54	0.329442
		R	3	7.23	2.37	0.327801
		R	4	8.08	2.84	0.351485
		R	5	7.66	2.31	0.301567
Pithecia monachus	ZMB_Mam_35461	L	2	missing
		L	3	missing
		L	4	missing
		L	5	missing
		R	2	9.02	2.62	0.290466
		R	3	8.55	2.7	0.315789
		R	4	9.14	2.63	0.287746
		R	5	7.78	2.51	0.322622
Pithecia monachus	ZMB_Mam_35768	L	2	8.92	2.3	0.257848
		L	3	7.95	2.32	0.291824
		L	4	7	2.49	0.355714
		L	5	8.26	2.1	0.254237
		R	2	8.29	2.49	0.300362
		R	3	7.73	2.32	0.300129
		R	4	8.05	2.42	0.300621
		R	5	8.02	2.04	0.254364
Pithecia monachus	ZMB_Mam_35769	L	2	9.68	2.58	0.266529
		L	3	8.94	2.74	0.306488
		L	4	9.3	2.85	0.306452
		L	5	10.76	2.4	0.223048
		R	2	missing
		R	3	10.58	2.72	0.257089
		R	4	11.29	2.78	0.246236
		R	5	9.82	2.34	0.238289
Pithecia monachus	ZMB_Mam_35984	L	2	6.98	2.18	0.312321
		L	3	6.17	2.45	0.397083
		L	4	6.36	2.59	0.407233
		L	5	6.79	2.15	0.316642
		R	2	7.44	2.38	0.319892
		R	3	6.15	2.56	0.41626
		R	4	6.87	2.55	0.371179
		R	5	6.72	2.18	0.324405
Pithecia monachus	ZMB_Mam_46146	L	2	6.9	3.11	0.450725
		L	3	7.37	2.62	0.355495
		L	4	7.26	2.9	0.399449
		L	5	7.49	2.35	0.313752
		R	2	7.07	3.01	0.425743
		R	3	7.27	2.83	0.389271
		R	4	8.62	2.78	0.322506
		R	5	7.35	2.37	0.322449
Pithecia monachus	ZMB_Mam_46147	L	2	8.39	2.26	0.269368
		L	3	8.12	2.49	0.30665
		L	4	8.35	2.38	0.28503
		L	5	7.83	2.16	0.275862
		R	2	8.62	2.03	0.235499
		R	3	8.71	2.42	0.277842
		R	4	8.62	2.47	0.286543
		R	5	7.69	1.97	0.256177
Pithecia monachus	ZMB_Mam_91314	L	2	9.87	2.61	0.264438
		L	3	8.43	2.63	0.311981
		L	4	9.19	2.59	0.281828
		L	5	7.7	2.13	0.276623
		R	2	9.59	3.1	0.323253
		R	3	9.32	2.58	0.276824
		R	4	8.95	2.49	0.278212
		R	5	8.59	2.25	0.261932
Pithecia pithecia	ZMB_Mam_245	L	2	9.5	2.95	0.310526
		L	3	9.13	2.74	0.30011
		L	4	8.93	2.65	0.296753
		L	5	7.82	2.26	0.289003
		R	2	8.7	2.86	0.328736
		R	3	7.96	2.5	0.31407
		R	4	8.52	2.84	0.333333
		R	5	8.6	2.56	0.297674
Pithecia pithecia	ZMB_Mam_246	L	2	8.18	2.16	0.264059
		L	3	7.21	2.19	0.303745
		L	4	7.83	2.24	0.286079
		L	5	7.45	1.87	0.251007
		R	2	6.99	2.18	0.311874
		R	3	6.75	2.14	0.317037
		R	4	6.13	2.23	0.363785
		R	5	7.94	1.78	0.224181
Pithecia pithecia	ZMB_Mam_38456	L	2	8.59	1.99	0.231665
		L	3	7.63	2.09	0.273919
		L	4	8.41	2.15	0.255648
		L	5	7.88	1.73	0.219543
		R	2	8.24	1.88	0.228155
		R	3	8.11	2.15	0.265105
		R	4	8.85	2.2	0.248588
		R	5	7.78	1.84	0.236504
Pithecia pithecia	ZMB_Mam_38457	L	2	10.91	2.28	0.208983
		L	3	11.29	2.38	0.210806
		L	4	11.4	2.52	0.221053
		L	5	9	2.1	0.233333
		R	2	10.93	2.45	0.224154
		R	3	11.25	2.73	0.242667
		R	4	10.9	2.95	0.270642
		R	5	9.42	2.19	0.232484
Pithecia pithecia	ZMB_Mam_38461	L	2	9.32	2.4	0.257511
		L	3	9.15	2.47	0.269945
		L	4	8.98	2.58	0.287305
		L	5	9.29	2.09	0.224973
		R	2	9.05	2.27	0.250829
		R	3	9.6	2.42	0.252083
		R	4	9.58	2.38	0.248434
		R	5	8.17	2.14	0.261934
Pithecia pithecia	ZMB_Mam_38462	L	2	9.61	2.54	0.264308
		L	3	8.63	2.64	0.30591
		L	4	9.68	2.89	0.298554
		L	5	7.9	2.45	0.310127
		R	2	7.97	2.71	0.340025
		R	3	9.25	2.63	0.284324
		R	4	9.06	2.69	0.296909
		R	5	8.51	1.81	0.212691
Pithecia pithecia	ZMB_Mam_38463	L	2	9.29	2.12	0.228202
		L	3	9.77	2.29	0.234391
		L	4	9.87	2.43	0.246201
		L	5	9.14	2.1	0.229759
		R	2	9.31	2.2	0.236305
		R	3	8.85	2.24	0.253107
		R	4	8.61	2.56	0.297329
		R	5	9.11	2.06	0.226125
Pithecia pithecia	ZMB_Mam_39460	L	2	7.85	2.5	0.318471
		L	3	8.52	2.71	0.318075
		L	4	8.67	2.77	0.319493
		L	5	6.94	2.38	0.342939
		R	2	7.84	2.44	0.311224
		R	3	7.58	2.43	0.32058
		R	4	7.5	2.67	0.356
		R	5	7.54	2.29	0.303714
Pithecia pithecia	ZMB_Mam_39753	L	2	6.63	1.95	0.294118
		L	3	5.68	2.17	0.382042
		L	4	5.76	2.19	0.380208
		L	5	5.83	1.87	0.320755
		R	2	6.69	2.04	0.304933
		R	3	5.94	2.17	0.36532
		R	4	6.58	2.24	0.340426
		R	5	6.05	1.82	0.300826
Pithecia pithecia	ZMB_Mam_71578	L	2	10.4	2.78	0.267308
		L	3	10.77	3.16	0.293408
		L	4	10.67	2.91	0.272727
		L	5	9.55	2.36	0.24712
		R	2	10.93	2.62	0.239707
		R	3	10.72	3.09	0.288246
		R	4	10.46	3.07	0.293499
		R	5	9.44	2.54	0.269068
Pithecia pithecia	ZMB_Mam_91313	L	2	7.27	2.2	0.302613
		L	3	6.88	2.23	0.324128
		L	4	7.62	2.25	0.295276
		L	5	7.08	1.84	0.259887
		R	2	7.72	2.22	0.287565
		R	3	7.35	2.43	0.330612
		R	4	7.9	2.22	0.281013
		R	5	7.23	1.82	0.251729
Pithecia sp.	ZMB_Mam_5653	L	2	8.49	2.64	0.310954
		L	3	8.78	2.56	0.291572
		L	4	10.12	2.74	0.270751
		L	5	8.54	2.41	0.282201
		R	2	9.37	2.56	0.273212
		R	3	9.28	2.51	0.270474
		R	4	8.65	3.16	0.365318
		R	5	8.23	2.26	0.274605
